# Supplementary material for: Clinical Evidence Informing Treatment Guidelines on Repurposed Drugs for Hospitalized Patients During the Early COVID-19 Pandemic: Corticosteroids, Anticoagulants, (Hydroxy)chloroquine
Source: Front Public Health. 2022 Feb 18;10:804404. doi: 10.3389/fpubh.2022.804404 (PMC8896497; doi:10.3389/fpubh.2022.804404)
Supplement: Supplementary file 2 [file Table_1.XLSX]

## Sheet: Additional Table 1 Cortico
Additional Table 1: Study publications on corticosteroids from literature search and/or treatment guidelines. This table represents the pool of study publications with patients hospitalized for COVID-19 that were treated with corticosteroids: "1" indicates the source where we identified the publication.
Identifier	publication_year	duplicate	study_type	literature_research	WHO_guidelines	German_guidelines	US_guidelines
Albani, Sci Rep	2021		observational	1
Almas, Cureus	2021		observational	1
REMAP-CAP, Angus, JAMA	2020		platform	1	1	1	1
Bahl, Intern Emerg Med	2021		observational	1
Bani-Sadr, Int J Antimicrob Agents	2020		observational	1
Bartoletti, Clin Microb Infect	2020		observational	1
Borie, PLOS ONE	2020		observational	1
Cai, Cell Metab	2021		observational	1
Cao, Respir Med	2021		observational	1
Chachar, Ann Med Surg	2021		observational	1
Chen Hui, Chest	2020		observational	1
Chen Pei-Fen, World J Clin Cases	2020		observational	1
Chen Qian, Expert Rev Respir Med	2020		observational	1
Chen Zhaohui, Infect Dis Ther	2021		observational	1
Chopra, Critical Care Explo	2020		observational	1
Cogliati Dezza, Diagn Microbiol Infect Dis	2021		observational	1
GLUCOCOVID, Corral-Gudino, medRxiv, preprint	2020	1	RCT		1	1	1
GLUCOCOVID, Corral-Gudino, Wien Klin Wochenschr	2021		RCT	1
COVID STEROID, unpublished			RCT		1	1	1
D'Ardes, Microorganisms	2020		observational	1
Delliere, Clin Microb Infect	2020		observational	1
CAPE COVID, Dequin, JAMA	2020		RCT	1	1	1	1
DEXA-COVID, unpublished			RCT		1	1	1
Ding, Infect Dis Therap	2020		observational	1
Edalatifard, Eur Respir J	2020		RCT	1	1	1
El Aidaoui, Cureus	2020		observational	1
Fadel, Clin Infect Dis	2020		observational	1			1
Falcone, Open Forum Infect Dis	2020		observational	1
Farahani, Res Sq, preprint	2020		RCT		1
Fatima, Ann Med Surg	2020		NRI	1
Fernandez-Cruz, Antimicrob Agents Chemother	2020		observational	1			1
Fu, Biomed Res Int	2020		observational	1
Guan, New Engl J Med	2020		observational		1
Guglielmetti, J Infect Public Health	2020		observational	1
COQUIMA, Guisado-Vasco, EClinicalMedicine	2020		observational	1
Gupta, JAMA	2020		observational	1
Gutierrez-Abejon, Int J Environ Res Public Health	2020		observational	1
Han, Aging	2020		observational	1
Hazlett, medRxiv, preprint	2020		observational	1
Heberto, IJC Heart Vasc	2020		observational	1
Hoertel, Br J Clin Pharmacol	2020		observational	1
Hong, Infect Chemother	2020		observational	1
RECOVERY, Horby, N Engl J Med	2020		platform	1	1	1	1
Hu Yan, Biomed Pharmacother	2020		observational	1
Hu Zhiliang, Front Public Health	2020		observational	1
Huang Chaolin, Lancet	2020		observational				1
Huang Rui, Eur J Pharmacol	2020		observational	1
Jamaati, Eur J Pharmacol, preliminary report	2021		RCT	1
MetCOVID, Jeronimo, Clin Infect Dis	2020		RCT	1	1	1	1
Jia, J Biomed Res	2020		observational	1
Keller, J Hosp Med	2020		observational	1			1
Kim, Medicine	2021		observational	1
Ko, medRxiv, preprint	2021		observational	1
Lambermont, Critical Care Explo	2020		observational	1
Li Qiang, Infect Dis Ther	2020		observational	1			1
Li Xiaochen, J Allergy Clin Immunol	2021		observational	1	1
Li Yang, Emerg Microbes Infect	2020		observational	1
Li Yichen, Front Med	2021		observational	1
Li Yiming, Crit Care	2020		observational	1
Liang, Curr Med Sci	2021		observational	1
Liu Jiao a, Ann Intensive Care	2020		observational	1
Liu Jiao b, J Clin Investig	2020		observational	1
Liu Zhibo, Clin Microbiol Infect	2020		observational	1
Lopez Zuniga, PLOS ONE	2021		observational	1
Lu, Crit Care	2020		observational	1			1
Lu, medRxiv, preprint	2020	1	observational		1
Ma Guo-Guang, Ann Transl Med	2021		observational	1
Ma Q, Eur Rev Med Pharmacol Sci	2020		observational	1
Ma Yiming, Front Pharmacol	2020		observational	1
Mahale, Indian J Crit Care Med	2020		observational	1
Majmundar, PLOS ONE	2020		observational	1
WAYFARER, Mareev, Kardiologiia	2020		observational	1
Merugu, J Med Virol	2020		observational	1
Mikulska, PLOS ONE	2020		observational	1
Monedero, Crit Care	2021		observational	1
Monreal, Eur J Clin Microbiol Infect Dis	2020		observational	1
Narain, Chest	2020		observational	1
Nelson, Clin Infect Dis	2020		observational	1			1
Obata, Jpn J Infect Dis	2020		observational	1
Ooi, Open Forum Infect Dis	2020		observational	1
Papamanoli, Eur J Clin Invest	2020		observational	1
Pineiro, J Nephrol	2021		observational	1
Ramiro, Ann Rheum Dis, CHIC	2020		observational	1
SAM-COVID, Rodriguez-Bano, Clin Microbiol Infect	2020		observational	1
Rodriguez-Gonzalez, Int J Antimicrob Agents	2020		observational	1
Rodriguez-Molinero, Med Clin (Barc)	2021		observational	1
Rubio-Rivas, Int J Infect Dis	2020		observational	1
Ruiz-Irastorza, PLOS ONE	2020		observational	1
Saggi, Clin Med Circ Respirat Pulm Med	2020		observational	1
Saifi, Arch Gerontol Geriatr	2021		observational	1
Salton, Open Forum Infect Dis	2020		observational	1			1
Spagnuolo, Sci Rep	2020		observational	1
Steroids-SARI, unpublished			RCT		1	1	1
Sun, Lancet, preprint	2020		observational				1
Tan, Virus Res	2020		observational	1
Tang, J Clin Investig	2021		RCT	1	1
CoDEX, Tomazini, JAMA	2020		RCT	1	1	1	1
Tortajada, J Med Virol	2020		observational	1
Tran, Clin Microbiol Infect	2020		observational	1
Trinidade, J Intern Med	2020		observational	1
Ursino, J Clin Med	2021		observational	1
Van den Eynde, Infect Dis	2021		observational	1
Wang, medRxiv, preprint	2020		observational				1
Wang, Signal Transduct Target Ther	2020		observational				1
Wong, EClinicalMedicine	2020		observational	1
Wu Chaomin a, Crit Care	2020		observational	1
Wu Chaomin b, JAMA	2020		observational	1	1		1
Wu Jianfeng, J Clin Endocrinol Metab	2020		observational	1
Xia, J Med Virol	2021		observational	1
Xiong, Eur Rev Med Pharmacol Sci	2021		observational	1
Yang Rongrong, Eur J Clin Invest	2020		observational	1
Yang Xiaobo, Lancet Respir Med	2020		observational		1
Yi, BMC Infect Dis	2020		observational	1
You, PLOS ONE	2020		observational	1
Yuan Hai, Blood Purif	2020		observational	1
Yuan Mingli, Shock	2020		observational	1			1
Zha, Med J Aust	2020		observational	1
Zhou, Lancet	2020		observational		1
Zhu, World J Clin Cases	2020		observational	1

## Sheet: Additional Table 2 Anticoag
Additional Table 2: Study publications on anticoagulants from literature search and/or treatment guidelines. This table represents the pool of study publications with patients hospitalized for COVID-19 that were treated with anticoagulants: "1" indicates the source where we identified the publication.
Identifier	publication_year	duplicate	study_type	literature_research	WHO_guidelines	German_guidelines	US_guidelines
ACTIV-41, unpublished	2020		platform			1	1
Albani, E Clinical Medicine	2020		observational	1
Aleva, J Crit Care	2020		observational			1
Alonso-Fernandez, PLOS ONE	2020		observational	1		1
Al-Samkari, Ann Intern Med	2021		observational	1
Al-Samkari, Blood	2020		observational	1	1	1	1
Arachchillage, Semin Thromb Hemost	2021		observational	1
Arslan, Phlebology	2020		observational	1
Artifoni, J Thromb Thrombolysis	2020		observational	1		1
Atallah, Anaesthesia	2020		observational	1
ATTACC, unpublished	2020		platform			1	1
Avruscio, Clin Transl Sci	2020		observational	1
Ayerbe, J Thromb Thrombolysis	2020		observational	1
Baccellieri, Phlebology	2020		observational	1
Bellmunt, Eur J Vasc Endovasc Surg	2021		observational	1
Benito, Front Med	2020		observational	1
Beun, Int J Lab Hematol	2020		observational	1
Bilaloglu, JAMA	2020		observational	1
Billett, Thromb Haemost	2020		observational	1
Boari, Biosci Rep	2020		observational	1
Bolzetta, Aging Clin Exp Res	2020		observational	1
Bompard, Eur Respir J	2020		observational	1		1
Bousquet, Aging	2020		observational	1
Boyd, Ir J Med Sci	2020		observational	1
Cai, Clin Appl Thromb Hemost	2020		observational	1
Canoglu, Ann Saudi Med	2020		observational	1
Capone, Cureus	2020		observational	1
Cardillo, J Blood Med	2021		observational	1
Chang, J Vasc Surg Venous Lymphat Disord	2020		observational	1
Chen S, J Thromb Thrombolysis	2020		observational	1		1
Chen Z, Infec Dis Ther	2021		observational	1
Chistolini, Br J Haematol	2020		observational	1
Cho, J Vasc Surg Venous Lymphat Disord	2021		observational	1		1
Cohen, Thromb Haemost	2021		observational	1
Contou, PLOS ONE	2020		observational	1
Criel, Eur Respir J	2020		observational			1
D'Ardes, Neurol Sci	2020		observational	1
Demelo-Rodriguez, Thromb Res	2020		observational	1		1
Denegri, Intern Emerg Med	2021		observational	1
Desai, Int J Cardiol	2020		observational	1
Di Castelnuovo, Thromb Haemost	2021		observational	1
Dogra, J Stroke Cerebrovasc Dis	2020		observational	1
Dubois-Silva, Intern Emerg Med	2020		observational	1
Dugar, Intensive Care Med	2020		observational			1
El Aidaoui, Cureus	2020		observational	1
Falcone, Open Forum Infect Dis	2020		observational	1
Fauvel, Eur Heart J	2020		observational	1		1
Ferguson, J Clin Pharmacol	2020		observational	1			1
Fernandez-Capitan, Semin Thromb Hemost	2021		observational	1
Fogarty, Br J Haematol	2020		observational	1		1
Fraisse, Crit Care	2020		observational				1
Garcia-Ortega, J Infect	2021		observational	1
Giorgi-Pierfranceschi, Intern Emerg Med	2020		observational	1
Grandmaison, TH Open	2020		observational			1
Gupta, JAMA	2020		observational	1
Hanif, Ann Hematol	2020		observational	1	1		1
Heberto, IJC Heart Vasc	2020		observational	1
Helms, Ann Intensive Care	2021		observational	1
Helms, Intensive Care Med	2020		observational	1		1	1
Hill, Blood Adv	2020		observational	1
Ierardi, Res Sq	2020		observational	1
Ionescu, Eur J Haematol	2020		observational	1
Ionescu, TH Open	2020		observational	1
Jimenez-Guiu, J Vasc Surg Venous Lymphat Disord	2020		observational	1
Jonmarker, Crit Care	2020		observational	1
Kartsios, J Thromb Thrombolysis	2020		observational	1
Kessler C, J Thromb Thrombolysis	2020		observational	1
Khan, BMJ Open Resp Res	2020		observational	1
Klok, Thromb Res, confirmation	2020		observational	1
Klok, Thromb Res, first analysis	2020	1	observational	0	1	1	1
Koleilat, J Vasc Surg Venous Lymphat Disord	2020		observational	1		1
Larsen, Am J Trop Med Hyg	2020		observational	1
Le Jeune, J Thromb Thrombolysis	2020		observational	1		1
Lemos, J Thromb Haemost	2020		RCT	1		1	1
Llitjos, J Thromb Haemost	2020		observational	1		1	1
Lodigiani, Thromb Res	2020		observational	1		1	1
Longchamp, Res Pract Thromb Haemost	2020		observational	1		1
Longhitano, Biology	2020		observational	1
Longhitano, Eur Rev Med Pharmacol Sci	2020		observational	1
Lopez Zuniga, PLOS ONE	2021		observational	1
Maatman, Crit Care Med	2020		observational	1
Martinelli, Intern Emerg Med	2021		observational	1
Mattioli, J Thromb Thrombolysis	2020		observational	1		1
Maurer, J Crit Care	2020		observational	1
Mazzaccaro, J Clin Med	2020		observational		1
McGlynn, J Thromb Thrombolysis	2020		observational			1
Mei, Arterioscler Thromb Vasc Biol	2020		observational	1		1
Meizlish, Am J Hematol	2021		observational	1
Melazzini, Intern Emerg Med	2020		observational	1
Melmed, J Thromb Thrombolysis	2020		observational	1
Mestre‑Gómez, J Thromb Thrombolysis	2020		observational	1
Middeldorp, J Thromb Haemost	2020		observational	1		1	1
Mirsadraee, Crit Care Med	2021		observational	1
Moll, Chest	2020		observational	1		1
Motta, Crit Care Expl	2020		observational	1
Mouhat, Eur Respir J	2020		observational	1
Munoz-Rivas, Thromb Res	2021		observational	1
Musoke, Thromb Res	2020		observational	1
Nadeem, Heart Lung	2021		observational	1
Nadkarni, J Am Coll Cardiol	2020		observational	1	1	1	1
Nahum, JAMA Crit Care Med	2020		observational	1		1
Nougier, J Thromb Haemost	2020		observational	1
Pancani, Thromb Res	2020		observational	1
Paolisso, Front Pharmacol	2020		observational	1
Paranjpe, J Am Coll Cardiol	2020		observational	1		1	1
Pavoni, Thromb Res	2020		observational	1
Pesavento, J Thromb Haemost	2020		observational	1	1	1	1
Piazza, J Am Coll Cardiol	2020		observational	1
Pizzolo, Thromb Res	2020		observational			1
Poissy, Circ J	2020		observational			1	1
Poulakou, In Vivo	2021		observational	1
Qin, Thromb Res	2020		observational	1
Rali, J Vasc Surg Venous Lymphat Disord	2021		observational	1
RAMAP-CAP, unpublished	2020		platform			1	1
Ren, Circ J	2020		observational	1		1	1
Rentsch, BMJ Open	2021		observational	1
Rivera-Izquierdo, Med Clin (Barc)	2020		observational	1
Roomi, J Community Hosp Intern Med Perspect	2021		observational	1
Russo, Front Med	2020		observational	1
Russo, J Cardiovasc Pharmacol	2020		observational	1
Saifi, Arch Gerontol Geriatr	2020		observational	1
Salem, J Thromb Thrombolysis	2020		observational	1
Salisbury, Blood Adv	2020		observational	1
Santoliquido, J Thromb Haemost	2020		observational	1		1	1
Schiaffino, Medicine	2020		observational	1
Schiavone, Int J Cardiol	2020		observational	1
Secco, Kardiol Pol	2020		observational	1
Shah, Crit Care	2020		observational	1
Shen, Cardiovasc Drugs Ther	2021		observational	1
Shi, Aging	2020		observational	1
Spieza, Thromb Haemost	2020		observational				1
Stattin, J Crit Care	2020		observational	1
Stessel, Thromb Res	2020		observational	1
Taboada, Rev Esp Anestesiol Reanim	2021		observational	1
Taccone, Crit Care Med	2020		observational	1	1		1
Tacquard, Chest	2021		observational	1
Tang, J Thromb Haemost	2020		observational	1		1	1
Tassiopoulos, Front Med	2021		observational	1
Tavazzi, Intensive Care Med	2020		observational	1		1	1
Thomas, Thromb Res	2020		observational			1	1
Tian, Sci Rep	2020		observational	1
Trigonis, Crit Care Med	2020		observational	1			1
Trimaille, Thromb Res	2020		observational	1		1
Trindade, J Intern Med	2020		observational	1
Ursino, J Clin Med	2021		observational	1
Van, Crit Care Expl	2020		observational	1
Voicu S, Eur Rev Med Pharmacol Sci	2020		observational	1
Voicu, J Infect	2020		observational	1
Wang T, Lancet	2020		observational				1
Whyte, Thromb Res	2020		observational	1
Wright, J Am Coll Surg	2020		observational	1
Xu, Res Sq, preprint	2020		observational				1
Yin, J Thromb Thrombolysis	2020		observational	1
Yormaz, Turk J Med Sci	2021		observational	1
Yu, Clin Appl Thromb Hemost	2020		observational	1
Zeng, QJM	2020		observational	1
Zhang, Circ J	2020		observational	1		1
Zheng, Exp Hematol Oncol	2021		observational	1

## Sheet: Additional Table 3 (H)CQ
Additional Table 3: Study publications on (hydroxy)chloroquine from literature search and/or treatment guidelines. This table represents the pool of study publications with patients hospitalized for COVID-19 that were treated with (hydroxy)chloroquine: "1" indicates the source where we identified the publication.
Identifier	publication_year	duplicate	study_type	literature_research	WHO_guidelines	German_guidelines	US_guidelines
Abbas, Int J Clin Pract	2020		observational	1
Abd-Elsalam, Am J Trop Med Hyg	2020		RCT	1	1
Abdulrahman, Infect Dis Ther	2021		observational	1
Afsin, J Clin Med Res	2020		observational	1
Albani, J Clin Med	2020		observational	1
Allameh, Arch Iran Med	2020		observational	1
Almazrou, Saudi Pharm J	2020		observational	1
Annie, Pharmacotherapy	2020		observational	1
Arshad, Int J Infect Dis	2020		observational	1
Ashinyo, Pan Afr Med​ J	2020		observational	1
Awad, Am J Health-Syst Pharm	2021		observational	1
Ayerbe, Intern Emerg Med	2020		observational	1
Bakhshaliyev, J Electrocardiol	2020		observational	1
Becker, Cardiovasc Toxicol	2021		observational	1
Bernardini, Int J Cardiol	2020		observational	1
CLOROCOVID-19, Borba, JAMA Netw Open	2020		RCT	1	1	1	1
Brown, Ann Am Thorac Soc	2021		RCT	1
Bun, Clin Pharmacol Ther	2020		observational	1
Calik Basaran, Turk J Med Sci	2021		observational	1
Cap, J Electrocardiol	2020		observational	1
Capone, Cureus	2020		observational	1
Catteau, Int J Antimicrob Agents	2020		observational	1
COALITION COVID 19 BRAZIL, Cavalcanti, N Engl J Med	2020		RCT	1	1	1
Celik, Int J Infect Dis	2021		observational	1
Chen J, J Zhejiang Univ Sci	2020		RCT		1		1
Chen L, medRxiv, preprint	2020		RCT		1
Chen Z, medRxiv, preprint	2020		RCT		1	1	1
Chen CP, PLOS ONE, Preprint	2020		RCT	1
Chen CP, PLOS ONE, Preprint	2020		RCT		1
Chen PF, World J Clin Cases	2020		observational	1
Choi, Int J Infect Dis	2020		observational	1
Chorin, Heart Rhythm	2020		observational	1			1
Cipriani, Int J Cardiol	2020		observational	1
Cogliati Dezza, Diagn Microbiol Infect Dis	2021		observational	1
COQUIMA, Guisado-Vasco, EClinicalMedicine	2020		observational	1
CORIST, Di Castelnuovo, Eur J Intern Med	2020		observational	1
Davido, Int J Antimicrob Agents	2020		observational	1
Delliere, Clin Microb Infect	2020		observational	1
Dubernet, J Glob Antimicrob Resist	2020		observational	1
Echarte-Morales, J Electrocardiol	2021		observational	1
El Aidaoui, Cureus	2020		observational	1
Faico-Filho, Braz J Microbiol	2020		observational	1
Falcao, Eur J Hosp Pharm	2021		observational	1
Falcone, Open Forum Infect Dis	2020		observational	1
Fried, Clin Inf Dis	2020		observational	1
Fteiha, Int J Clin Pract	2020		observational	1
Gao, J Acquir Immune Defic Syndr	2020		observational	1			1
Gasperetti, EP Europace,	2020		observational	1
Gautret, Int J Antimicrob Agents	2020		observational	1	1		1
Gautret, Travel Med Infect Dis	2020		observational	1	1		1
Geleris, N Engl J Med	2020		observational	1		1	1
Gerard, Therapies	2020		observational	1
Giacomelli, J Med Virol	2020		observational	1
Gonzalez, IJC Heart Vessel	2020		observational	1
Grimaldi, Ann Intensive Care	2020		observational	1
Guglielmetti, J Infect Public Health	2021		observational	1
Gunay, Bratisl Med J	2020		observational	1
Gupta, JAMA Intern Med	2020		observational	1
Gutierrez-Abejon, Int J Environ Res Public Health	2020		observational	1
Hazlett, medRxiv, preprint	2020		observational	1
Heberto, IJC Heart Vasc	2020		observational	1
Hong, Infect Chemother	2020		observational	1
RECOVERY, Horby, N Engl J Med	2020		platform	1	1	1	1
Hsia, J Interv Card Electrophysiol	2020		observational	1
Huang, J Mol Cell Biol	2020		RCT	1	1		1
Huang, Cardiol Ther	2020		observational	1
Ip, PLOS ONE	2020		observational	1
Kalligeros, J Glob Antimicrob Resist	2020		observational	1
Karolyi, Wien Klin Wochenschr	2020		observational	1
Kelly, Br J Clin Pharmacol	2020		observational	1
Kim EJ, ​​​​​​​​​​​​​​​​​Medicine	2021		observational	1
Kim EJ, BMJ Open	2021		observational	1
Kim JW, Korean J Intern Med	2020		observational	1
Lagier, Travel Med Infect Dis	2020		observational	1
Lamback, Braz J Infect Dis	2021		observational	1
Lammers, Int J Infect Dis	2020		observational	1
Lauriola, Clin Transl Sci	2020		observational	1
Lecronier, Crit Care	2020		observational	1
Lopez Zuniga, PLOS ONE	2021		observational	1
Lyngbakken, Nat Commun	2020		RCT	1	1
Magagnoli, Med	2020		observational	1			1
Mahale, Indian J Crit Care Med	2020		observational	1
Mahevas, BMJ	2020		observational	1			1
Mallat, Medicine	2020		observational	1
Mercuro, JAMA Cardiol	2020		observational	1
Meriglier, J Antimicrob Chemother	2020		observational	1
Merugu, J Med Virol	2021		observational	1
Mikami, J Gen Intern Med	2020		observational	1
Molina, Med Mal Infect	2020		observational		1		1
Moschini, Heart Vessels	2020		observational	1
Niwas, Adv Respir Med	2020		observational	1
O'Connell, JACC Clin Electrophysiol	2020		observational	1
Özdemir, Int J Clin Pract	2020		observational	1
Paccoud, Clin Infect Dis	2020		observational	1
Padilla, Int J Antimicrob Agents	2020		observational	1
Peters, Clin Microb Infect	2020		observational	1
Purwati, Biochem Res Int	2021		RCT	1
Ramireddy, J Am Heart Assoc	2020		observational	1
Rodriguez-Gonzalez, Int J Antimicrob Agents	2020		observational	1
Roomi, J Med Internet Res	2020		observational	1
Rosenberg, JAMA	2020		observational	1			1
Saifi, Arch Gerontol Geriatr	2021		observational	1
Saleh, Circ Arrhythm Electrophysiol	2020		observational	1
Saleh, Circ Arrhythm Electrophysiol	2020		observational	1
Sands, Int J Infect Dis	2020		observational	1
Satlin PLOS ONE	2020		observational	1
Self, JAMA	2020		RCT	1
Seyhan, J Coll Physicians Surg Pak	2020		observational	1
Sharma, medRxiv, preprint	2020		observational	1
Sinkeler, Neth Heart J	2020		observational	1
Sridhar, Heart Rhythm	2020		observational	1
Su, BioScience Trends	2020		observational	1
Tan, Virus Res	2020		observational	1
Tang, BMJ	2020		RCT	1	1		1
Ulrich, Open Forum Infect Dis	2020		RCT	1	1
van den Broek, Neth Heart J	2020		observational	1
Vernaz, Swiss Med Wkly	2020		observational	1
Voisin, Mayo Clin Proc	2020		observational	1
WHO Solidarity Trial Consortium, N Engl J Med	2020		platform	1	1	1
Yu, Sci China Life Sci	2020		observational	1
